# Supplementary material for: PAM recognition by miniature CRISPR–Cas12f nucleases triggers programmable double-stranded DNA target cleavage
Source: Nucleic Acids Res. 2020 Apr 4;48(9):5016–23. doi: 10.1093/nar/gkaa208 (PMC7229846; doi:10.1093/nar/gkaa208)
Supplement: gkaa208_Supplemental_Files [file gkaa208_supplemental_files.zip]

Archive with 2 entries (2 files):
- 2020_Data_S1_revised.xlsx
- 2020_SM_revised.pdf
