# Supplementary material for: PAM recognition by miniature CRISPR–Cas12f nucleases triggers programmable double-stranded DNA target cleavage
Source: Nucleic Acids Res. 2020 Apr 4;48(9):5016–23. doi: 10.1093/nar/gkaa208 (PMC7229846; doi:10.1093/nar/gkaa208)
Supplement: gkaa208_Supplemental_Files [file gkaa208_supplemental_files.zip › 2020_Data_S1_revised.xlsx]

## Sheet: RNAs
Protein	Name	Target	Length (nt)	Figures	Sequence (5'->3')
Un1Cas12f1 (Cas14a1)	sgRNA (20 nt)	20 nt	225	2-3, S3, S12-13, S14B, S15	GGGCUUCACUGAUAAAGUGGAGAACCGCUUCACCAAAAGCUGUCCCUUAGGGGAUUAGAACUUGAGUGAAGGUGGGCUGCUUGCAUCAGCCUAAUGUCGAGAAGUGCUUUCUUCGGAAAGUAACCCUCGAAACAAAUUCAUUUUUCCUCUCCAAUUCUGCACAAGAAAGUUGCAGAACCCGAAUAGACGAAUGAAGGAAUGCAACAGUUGACCCAACGUCGCCGG
	sgRNA (15 nt)	15 nt	220	S12	GGGCUUCACUGAUAAAGUGGAGAACCGCUUCACCAAAAGCUGUCCCUUAGGGGAUUAGAACUUGAGUGAAGGUGGGCUGCUUGCAUCAGCCUAAUGUCGAGAAGUGCUUUCUUCGGAAAGUAACCCUCGAAACAAAUUCAUUUUUCCUCUCCAAUUCUGCACAAGAAAGUUGCAGAACCCGAAUAGACGAAUGAAGGAAUGCAACAGUUGACCCAACGUC
	sgRNA (16 nt)	16 nt	221	S12	GGGCUUCACUGAUAAAGUGGAGAACCGCUUCACCAAAAGCUGUCCCUUAGGGGAUUAGAACUUGAGUGAAGGUGGGCUGCUUGCAUCAGCCUAAUGUCGAGAAGUGCUUUCUUCGGAAAGUAACCCUCGAAACAAAUUCAUUUUUCCUCUCCAAUUCUGCACAAGAAAGUUGCAGAACCCGAAUAGACGAAUGAAGGAAUGCAACAGUUGACCCAACGUCG
	sgRNA (17 nt)	17 nt	222	S12	GGGCUUCACUGAUAAAGUGGAGAACCGCUUCACCAAAAGCUGUCCCUUAGGGGAUUAGAACUUGAGUGAAGGUGGGCUGCUUGCAUCAGCCUAAUGUCGAGAAGUGCUUUCUUCGGAAAGUAACCCUCGAAACAAAUUCAUUUUUCCUCUCCAAUUCUGCACAAGAAAGUUGCAGAACCCGAAUAGACGAAUGAAGGAAUGCAACAGUUGACCCAACGUCGC
	sgRNA (18 nt)	18 nt	223	S12	GGGCUUCACUGAUAAAGUGGAGAACCGCUUCACCAAAAGCUGUCCCUUAGGGGAUUAGAACUUGAGUGAAGGUGGGCUGCUUGCAUCAGCCUAAUGUCGAGAAGUGCUUUCUUCGGAAAGUAACCCUCGAAACAAAUUCAUUUUUCCUCUCCAAUUCUGCACAAGAAAGUUGCAGAACCCGAAUAGACGAAUGAAGGAAUGCAACAGUUGACCCAACGUCGCC
	sgRNA (19 nt)	19 nt	224	S12	GGGCUUCACUGAUAAAGUGGAGAACCGCUUCACCAAAAGCUGUCCCUUAGGGGAUUAGAACUUGAGUGAAGGUGGGCUGCUUGCAUCAGCCUAAUGUCGAGAAGUGCUUUCUUCGGAAAGUAACCCUCGAAACAAAUUCAUUUUUCCUCUCCAAUUCUGCACAAGAAAGUUGCAGAACCCGAAUAGACGAAUGAAGGAAUGCAACAGUUGACCCAACGUCGCCG
	sgRNA (21 nt)	21 nt	226	S12	GGGCUUCACUGAUAAAGUGGAGAACCGCUUCACCAAAAGCUGUCCCUUAGGGGAUUAGAACUUGAGUGAAGGUGGGCUGCUUGCAUCAGCCUAAUGUCGAGAAGUGCUUUCUUCGGAAAGUAACCCUCGAAACAAAUUCAUUUUUCCUCUCCAAUUCUGCACAAGAAAGUUGCAGAACCCGAAUAGACGAAUGAAGGAAUGCAACAGUUGACCCAACGUCGCCGGC
	sgRNA (22 nt)	22 nt	227	S12	GGGCUUCACUGAUAAAGUGGAGAACCGCUUCACCAAAAGCUGUCCCUUAGGGGAUUAGAACUUGAGUGAAGGUGGGCUGCUUGCAUCAGCCUAAUGUCGAGAAGUGCUUUCUUCGGAAAGUAACCCUCGAAACAAAUUCAUUUUUCCUCUCCAAUUCUGCACAAGAAAGUUGCAGAACCCGAAUAGACGAAUGAAGGAAUGCAACAGUUGACCCAACGUCGCCGGCG
	sgRNA (23 nt)	23 nt	228	S12	GGGCUUCACUGAUAAAGUGGAGAACCGCUUCACCAAAAGCUGUCCCUUAGGGGAUUAGAACUUGAGUGAAGGUGGGCUGCUUGCAUCAGCCUAAUGUCGAGAAGUGCUUUCUUCGGAAAGUAACCCUCGAAACAAAUUCAUUUUUCCUCUCCAAUUCUGCACAAGAAAGUUGCAGAACCCGAAUAGACGAAUGAAGGAAUGCAACAGUUGACCCAACGUCGCCGGCGU
	sgRNA (24 nt)	24 nt	229	S12	GGGCUUCACUGAUAAAGUGGAGAACCGCUUCACCAAAAGCUGUCCCUUAGGGGAUUAGAACUUGAGUGAAGGUGGGCUGCUUGCAUCAGCCUAAUGUCGAGAAGUGCUUUCUUCGGAAAGUAACCCUCGAAACAAAUUCAUUUUUCCUCUCCAAUUCUGCACAAGAAAGUUGCAGAACCCGAAUAGACGAAUGAAGGAAUGCAACAGUUGACCCAACGUCGCCGGCGUG
	sgRNA (25 nt)	25 nt	230	S12, S14	GGGCUUCACUGAUAAAGUGGAGAACCGCUUCACCAAAAGCUGUCCCUUAGGGGAUUAGAACUUGAGUGAAGGUGGGCUGCUUGCAUCAGCCUAAUGUCGAGAAGUGCUUUCUUCGGAAAGUAACCCUCGAAACAAAUUCAUUUUUCCUCUCCAAUUCUGCACAAGAAAGUUGCAGAACCCGAAUAGACGAAUGAAGGAAUGCAACAGUUGACCCAACGUCGCCGGCGUGC
	sgRNA (30 nt)	30 nt	235	S12, S14	GGGCUUCACUGAUAAAGUGGAGAACCGCUUCACCAAAAGCUGUCCCUUAGGGGAUUAGAACUUGAGUGAAGGUGGGCUGCUUGCAUCAGCCUAAUGUCGAGAAGUGCUUUCUUCGGAAAGUAACCCUCGAAACAAAUUCAUUUUUCCUCUCCAAUUCUGCACAAGAAAGUUGCAGAACCCGAAUAGACGAAUGAAGGAAUGCAACAGUUGACCCAACGUCGCCGGCGUGCACAAU
	sgRNA (35 nt)	35 nt	240	S12, S14	GGGCUUCACUGAUAAAGUGGAGAACCGCUUCACCAAAAGCUGUCCCUUAGGGGAUUAGAACUUGAGUGAAGGUGGGCUGCUUGCAUCAGCCUAAUGUCGAGAAGUGCUUUCUUCGGAAAGUAACCCUCGAAACAAAUUCAUUUUUCCUCUCCAAUUCUGCACAAGAAAGUUGCAGAACCCGAAUAGACGAAUGAAGGAAUGCAACAGUUGACCCAACGUCGCCGGCGUGCACAAUCUAGA
	sgRNA (40 nt)	40 nt	245	S12, S14	GGGCUUCACUGAUAAAGUGGAGAACCGCUUCACCAAAAGCUGUCCCUUAGGGGAUUAGAACUUGAGUGAAGGUGGGCUGCUUGCAUCAGCCUAAUGUCGAGAAGUGCUUUCUUCGGAAAGUAACCCUCGAAACAAAUUCAUUUUUCCUCUCCAAUUCUGCACAAGAAAGUUGCAGAACCCGAAUAGACGAAUGAAGGAAUGCAACAGUUGACCCAACGUCGCCGGCGUGCACAAUCUAGAUGCAU

## Sheet: DNAs
Oligonucleotides (Un1Cas12f1 in vitro experiments)
Name	Details	Length	Figures	Sequence
Radiolabeld DNA (NTS)	PAM & Target	60 nt	3D, S15A	5'-GCACCTTACGTATTTAAGTTGACCCAACGTCGCCGGCGTGCACAATCTAGATGCATCAGC-3'
Radiolabeld DNA (TS)		60 nt	3D, S15A	3'-CGTGGAATGCATAAATTCAACTGGGTTGCAGCGGCCGCACGTGTTAGATCTACGTAGTCG-5'
Radiolabeld DNA (NTS)	Target (ΔPAM)	60 nt	S15B	5'-GCACCTTACGTAAAATAGTTGACCCAACGTCGCCGGCGTGCACAATCTAGATGCATCAGC-3'
Radiolabeld DNA (TS)		60 nt	S15B	3'-CGTGGAATGCATTTTATCAACTGGGTTGCAGCGGCCGCACGTGTTAGATCTACGTAGTCG-5'
Radiolabeld DNA (NTS)	PAM (non-target)	60 nt	S15C	5'-GCACCTTACGTATTTATGTCCTCTTCCTCTTTAGCGTTTAGAATTTGTCGACGGGACAGC-3'
Radiolabeld DNA (TS)		60 nt	S15C	3'-CGTGGAATGCATAAATACAGGAGAAGGAGAAATCGCAAATCTTAAACAGCTGCCCTGTCG-5'
Radiolabeld DNA marker	Target strand (TS)	50 nt	3D, S15	5'-GCACCTTACGTATTTAAGTTGACCCAACGTCGCCGGCGTGCACAATCTAG-3'
Radiolabeld DNA marker		40 nt	3D, S15	5'-GCACCTTACGTATTTAAGTTGACCCAACGTCGCCGGCGTG-3'
Radiolabeld DNA marker		30 nt	3D, S15	5'-GCACCTTACGTATTTAAGTTGACCCAACGT-3'
Radiolabeld DNA marker		20 nt	3D, S15	5'-GCACCTTACGTATTTAAGTT-3'
Radiolabeld DNA marker		10 nt	3D, S15	5'-GCACCTTACG-3'
Radiolabeld DNA marker	Non-target strand (NTS)	50 nt	3D, S15	5'-GCTGATGCATCTAGATTGTGCACGCCGGCGACGTTGGGTCAACTTAAATA-3'
Radiolabeld DNA marker		40 nt	3D, S15	5'-GCTGATGCATCTAGATTGTGCACGCCGGCGACGTTGGGTC-3'
Radiolabeld DNA marker		30 nt	3D, S15	5'-GCTGATGCATCTAGATTGTGCACGCCGGCG-3'
Radiolabeld DNA marker		20 nt	3D, S15	5'-GCTGATGCATCTAGATTGTG-3'
Radiolabeld DNA marker		10 nt	3D, S15	5'-GCTGATGCAT-3'
Target plasmids for in vitro cleavage (inserts)
Name	Cas12f	Details	Figures	Insert sequence (5'->3')
Target plasmid (pGB40)	Un1Cas12f1	PAM & Target	3A-C, S12-14	AGCTAGTATTTAAGTTGACCCAACGTCGCCGGCGTGCACAATCTAGATGCAT
ΔPAM (Target plasmid) (pGB41)		Target	S13	AGCTAGTAAAATAGTTGACCCAACGTCGCCGGCGTGCACAATCTAGATGCAT
Non-target plasmid (pGB42)		PAM	S13	AGCTAGTATTTATGTCCTCTTCCTCTTTAGCGTTTAGAATTTGTCGACGGGA
Target plasmid (pGB33)	Mi1Cas12f2	PAM & Target	S2C	AGCTATTATAGTTGACCCAACGTCGCCGGCGTGCACAATCTAGAT
PAM library (pTZ57)	-	Randomized PAM (7N)	2B-C, S2-11	GGGGATCCCGTCGACAAATTCTAAACGCTAAAGAGGAAGAGGACANNNNNNNAGTTGACCCAACGTCGCCGGCGTGCACA
Target plasmids for plasmid depletion experiments (inserts)
Name	Cas12f	Details	Figures	Insert sequence (5'->3')
Target plasmid (pGB43)	Un1Cas12f1	PAM & Target	4A	TCGAGGTATTTATACCTTACACCGCTTGCGAAAGTTGTCAGAAGATAATAATT
Target plasmid (pKP17)	Mi1Cas12f2	PAM & Target	4A	TCGAGTTATAGTTGACCCAACGTCGCCGGCGTGCACAATCTAGAT
Target plasmid (pKP8)	Un2Cas12f1, Mi2Cas12f2, AuCas12f2, PtCas12f1 and AsCas12f1	PAM & Target	4A-B	AATTCGATTTTAAGTTGACCCAACGTCGCCGGCGTGCACAATCTAGATGCTAG
Target plasmid (pKP9)	RuCas12f1	PAM & Target	4B	AATTCCAACCTTAGTTGACCCAACGTCGCCGGCGTGCACAATCTAGATGCTAG
Target plasmid (pKP10)	SpCas12f1	PAM & Target	4B	AATTCCACGTTCAGTTGACCCAACGTCGCCGGCGTGCACAATCTAGATGCTAG
Target plasmid (pKP11)	CnCas12f1	PAM & Target	4B	AATTCTTCCCCGAGTTGACCCAACGTCGCCGGCGTGCACAATCTAGATGCTAG
DNA activators (Un1Cas12f1 in vitro experiments)
Name	Details	Length	Figures	Sequence (5'->3')
ssDNA activator	Target strand (TS)	60 nt	3E	GCTGATGCATCTAGATTGTGCACGCCGGCGACGTTGGGTCAACTTAAATACGTAAGGTGC
dsDNA activator	PAM & Target	349 bp	3E	GCCAGGGTTTTCCCAGTCACGACGTTGTAAAACGACGGCCAGTGCCAAGCTAGTATTTAAGTTGACCCAACGTCGCCGGCGTGCACAATCTAGATGCATAATTCGTAATCATGGTCATAGCTGTTTCCTGTGTGAAATTGTTATCCGCTCACAATTCCACACAACATACGAGCCGGAAGCATAAAGTGTAAAGCCTGGGGTGCCTAATGAGTGAGCTAACTCACATTAATTGCGTTGCGCTCACTGCCCGCTTTCCAGTCGGGAAACCTGTCGTGCCAGCTGCATTAATGAATCGGCCAACGCGCGGGGAGAGGCGGTTTGCGTATTGGGCGCTCTTCCGCTTCCTCGC
Name	Previous name
Mi1Cas12f2	Cas14b4
Un1Cas12f1	Cas14a1
Un2Cas12f1	Cas14a3
Mi2Cas12f2	Cas14b17
AuCas12f2	Cas14b18
PtCas12f1	C2c10
AsCas12f1	C2c10
RuCas12f1	C2c10
SpCas12f1	C2c10
CnCas12f1	C2c10

## Sheet: Proteins
Proteins
Name	Sequence
Mi1Cas12f2	MNMSKTTISVKLKIIDLSSEKKEFLDNYFNEYAKATTFCQLRIRRLLRNTHWLGKKEKSSKKWIFESGICDLCGENKELVNEDRNSGEPAKICKRCYNGRYGNQMIRKLFVSTKKREVQENMDIRRVAKLNNTHYHRIPEEAFDMIKAADTAEKRRKKNVEYDKKRQMEFIEMFNDEKKRAARPKKPNERETRYVHISKLESPSKGYTLNGIKRKIDGMGKKIERAEKGLSRKKIFGYQGNRIKLDSNWVRFDLAESEITIPSLFKEMKLRITGPTNVHSKSGQIYFAEWFERINKQPNNYCYLIRKTSSNGKYEYYLQYTYEAEVEANKEYAGCLGVDIGCSKLAAAVYYDSKNKKAQKPIEIFTNPIKKIKMRREKLIKLLSRVKVRHRRRKLMQLS…
Un1Cas12f1	MAKNTITKTLKLRIVRPYNSAEVEKIVADEKNNREKIALEKNKDKVKEACSKHLKVAAYCTTQVERNACLFCKARKLDDKFYQKLRGQFPDAVFWQEISEIFRQLQKQAAEIYNQSLIELYYEIFIKGKGIANASSVEHYLSDVCYTRAAELFKNAAIASGLRSKIKSNFRLKELKNMKSGLPTTKSDNFPIPLVKQKGGQYTGFEISNHNSDFIIKIPFGRWQVKKEIDKYRPWEKFDFEQVQKSPKPISLLLSTQRRKRNKGWSKDEGTEAEIKKVMNGDYQTSYIEVKRGSKIGEKSAWMLNLSIDVPKIDKGVDPSIIGGIDVGVKSPLVCAINNAFSRYSISDNDLFHFNKKMFARRRILLKKNRHKRAGHGAKNKLKPITILTEKSERFRKKL…
Un2Cas12f1	MEVQKTVMKTLSLRILRPLYSQEIEKEIKEEKERRKQAGGTGELDGGFYKKLEKKHSEMFSFDRLNLLLNQLQREIAKVYNHAISELYIATIAQGNKSNKHYISSIVYNRAYGYFYNAYIALGICSKVEANFRSNELLTQQSALPTAKSDNFPIVLHKQKGAEGEDGGFRISTEGSDLIFEIPIPFYEYNGENRKEPYKWVKKGGQKPVLKLILSTFRRQRNKGWAKDEGTDAEIRKVTEGKYQVSQIEINRGKKLGEHQKWFANFSIEQPIYERKPNRSIVGGLDVGIRSPLVCAINNSFSRYSVDSNDVFKFSKQVFAFRRRLLSKNSLKRKGHGAAHKLEPITEMTEKNDKFRKKIIERWAKEVTNFFVKNQVGIVQIEDLSTMKDREDHFFNQYL…
Mi2Cas12f2	MPSETYITKTLSLKLIPSDEEKQALENYFITFQRAVNFAIDRIVDIRSSFRYLNKNEQFPAVCDCCGKKEKIMYVNISNKTFKFKPSRNQKDRYTKDIYTIKPNAHICKTCYSGVAGNMFIRKQMYPNDKEGWKVSRSYNIKVNAPGLTGTEYAMAIRKAISILRSFEKRRRNAERRIIEYEKSKKEYLELIDDVEKGKTNKIVVLEKEGHQRVKRYKHKNWPEKWQGISLNKAKSKVKDIEKRIKKLKEWKHPTLNRPYVELHKNNVRIVGYETVELKLGNKMYTIHFASISNLRKPFRKQKKKSIEYLKHLLTLALKRNLETYPSIIKRGKNFFLQYPVRVTVKVPKLTKNFKAFGIDRGVNRLAVGCIISKDGKLTNKNIFFFHGKEAWAKENRYK…
AuCas12f2	MKSFKLKLLPTDEQNVLLNEVFCKWASLCTRMASKGHDKERLAPPDSSGNYFNKTQLNQVNTDVTDHMGALEESASQKERAVEKVKRRLKLISDMLSEPNLRDVSQQKPTTFRPLEWVKEGLLKTKYHTVHYWQKECDKLTKQKERMEKTIEKIKKGKITFKPTKMSLHQNCFSLSFGKGTFSMRPFSDTKRGINLDMLTAPIQPAIGKNDGKSSLRSKEFIARNIENYIIFSIHSQLFGLSRSEELLLNAKKEELVAKRDAMLKKKSDSLSKKIKELEKIVGRKITDSERSEIMSQGGKLSSEKFSEDNSYLKTLKVLAKDIIGREELFRLKKYPIVIRKPLNERKKLKNLKPDEWEYYLQLSYDELEKKEFTPKTIMGIDRGLKHILAIAIYDPVQN…
PtCas12f1	MKYTKVMRYQIIKPLNAEWDELGMVLRDIQKETRAALNKTIQLCWEYQGFSADYKQIHGQYPKPKDVLGYTSMHGYAYDRLKNEFSKIASSNLSQTIKRAVDKWNSDLKEILRGDRSIPNFRKDCPIDIVKQSTKIQKCNDGYVLSLGLINREYKNELGRKNGVFDVLIKANDKTQQTILERIINGDYTYTASQIINHKNKWFINLTYQFETKETALDPNNVMGVDLGIVYPVYIAFNNSLHRYHIKGGEIERFRRQVEKRKRELLNQGKYCGDGRKGHGYATRTKSIESISDKIARFRDTCNHKYSRFIVDMALKHNCGIIQMEDLTGISKESTFLKNWTYYDLQQKIEYKAREAGIQVIKIEPQYTSQRCSKCGYIDKENRQEQATFKCIECGFKTN…
AsCas12f1	MIKVYRYEIVKPLDLDWKEFGTILRQLQQETRFALNKATQLAWEWMGFSSDYKDNHGEYPKSKDILGYTNVHGYAYHTIKTKAYRLNSGNLSQTIKRATDRFKAYQKEILRGDMSIPSYKRDIPLDLIKENISVNRMNHGDYIASLSLLSNPAKQEMNVKRKISVIIIVRGAGKTIMDRILSGEYQVSASQIIHDDRKNKWYLNISYDFEPQTRVLDLNKIMGIDLGVAVAVYMAFQHTPARYKLEGGEIENFRRQVESRRISMLRQGKYAGGARGGHGRDKRIKPIEQLRDKIANFRDTTNHRYSRYIVDMAIKEGCGTIQMEDLTNIRDIGSRFLQNWTYYDLQQKIIYKAEEAGIKVIKIDPQYTSQRCSECGNIDSGNRIGQAIFKCRACGYEAN…
RuCas12f1	MTLLVKVVKIHLISEQFDKAGNRIDYEEVNKILWELQKQTREAKNKTVQLLWEWNNFSSDYVKASGIYPKAKDIFGYSSVHGQANKELRTKLALNSSNLSTTTMDVCKNFNTYKKEVWKGKRSVPSYKSDQPLDLHKDSIKLIYENNEFYVRLALLKKAEFAKYGFKDGFRFKMQVKDNSTKTILERCFDEVYKINASKLLYDQKKKKWKLNLSYSFDNKNISELDKEKILGVDVGVNCPLVASVFGDRDRFIIKGGEIEKFRKSVEARRRSMLEQTKYCGDGRIGHGRKKRTEPALNIGDKIARFRDTTNHKYSRALIEYAVKKGCGTIQMEKLTGITSKSDRFLKDWTYYDLQTKIENKAKEVGINVVYIAPKYTSQRCSKCGYIHKDNRPNQAKFR…
SpCas12f1	MGESVKAIKLKILDMFLDPECTKQDDNWRKDLSTMSRFCAEAGNMCLRDLYNYFSMPKEDRISSKDLYNAMYHKTKLLHPELPGKVANQIVNHAKDVWKRNAKLIYRNQISMPTYKITTAPIRLQNNIYKLIKNKNKYIIDVQLYSKEYSKDSGKGTHRYFLVAVRDSSTRMIFDRIMSKDHIDSSKSYTQGQLQIKKDHQGKWYCIIPYTFPTHETVLDPDKVMGVDLGVAKAVYWAFNSSYKRGCIDGGEIEHFRKMIRARRVSIQNQIKHSGDARKGHGRKRALKPIETLSEKEKNFRDTINHRYANRIVEAAIKQGCGTIQIENLEGIADTTGSKFLKNWPYYDLQTKIVNKAKEHGITVVAINPQYTSQRCSMCGYIEKTNRSSQAVFECKQCG…
CnCas12f1	MITVRKIKLTIMGDKDTRNSQYKWIRDEQYNQYRALNMGMTYLAVNDILYMNESGLEIRTIKDLKDCEKDIDKNKKEIEKLTARLEKEQNKKNSSSEKLDEIKYKISLVENKIEDYKLKIVELNKILEETQKERMDIQKEFKEKYVDDLYQVLDKIPFKHLDNKSLVTQRIKADIKSDKSNGLLKGERSIRNYKRNFPLMTRGRDLKFKYDDNDDIEIKWMEGIKFKVILGNRIKNSLELRHTLHKVIEGKYKICDSSLQFDKNNNLILNLTLDIPIDIVNKKVSGRVVGVDLGLKIPAYCALNDVEYIKKSIGRIDDFLKVRTQMQSRRRRLQIAIQSAKGGKGRVNKLQALERFAEKEKNFAKTYNHFLSSNIVKFAVSNQAEQINMELLSLKETQN…
10×His-MBP-Un1Cas12f1	MKSSHHHHHHHHHHGSSMKIEEGKLVIWINGDKGYNGLAEVGKKFEKDTGIKVTVEHPDKLEEKFPQVAATGDGPDIIFWAHDRFGGYAQSGLLAEITPDKAFQDKLYPFTWDAVRYNGKLIAYPIAVEALSLIYNKDLLPNPPKTWEEIPALDKELKAKGKSALMFNLQEPYFTWPLIAADGGYAFKYENGKYDIKDVGVDNAGAKAGLTFLVDLIKNKHMNADTDYSIAEAAFNKGETAMTINGPWAWSNIDTSKVNYGVTVLPTFKGQPSKPFVGVLSAGINAASPNKELAKEFLENYLLTDEGLEAVNKDKPLGAVALKSYEEELAKDPRIAATMENAQKGEIMPNIPQMSAFWYAVRTAVINAASGRQTVDEALKDAQTNSSSNNNNNNNNNNL…
10×His-MBP-Un1Cas12f1 (D326A)	MKSSHHHHHHHHHHGSSMKIEEGKLVIWINGDKGYNGLAEVGKKFEKDTGIKVTVEHPDKLEEKFPQVAATGDGPDIIFWAHDRFGGYAQSGLLAEITPDKAFQDKLYPFTWDAVRYNGKLIAYPIAVEALSLIYNKDLLPNPPKTWEEIPALDKELKAKGKSALMFNLQEPYFTWPLIAADGGYAFKYENGKYDIKDVGVDNAGAKAGLTFLVDLIKNKHMNADTDYSIAEAAFNKGETAMTINGPWAWSNIDTSKVNYGVTVLPTFKGQPSKPFVGVLSAGINAASPNKELAKEFLENYLLTDEGLEAVNKDKPLGAVALKSYEEELAKDPRIAATMENAQKGEIMPNIPQMSAFWYAVRTAVINAASGRQTVDEALKDAQTNSSSNNNNNNNNNNL…
10×His-MBP-Un1Cas12f1 (D510A)	MKSSHHHHHHHHHHGSSMKIEEGKLVIWINGDKGYNGLAEVGKKFEKDTGIKVTVEHPDKLEEKFPQVAATGDGPDIIFWAHDRFGGYAQSGLLAEITPDKAFQDKLYPFTWDAVRYNGKLIAYPIAVEALSLIYNKDLLPNPPKTWEEIPALDKELKAKGKSALMFNLQEPYFTWPLIAADGGYAFKYENGKYDIKDVGVDNAGAKAGLTFLVDLIKNKHMNADTDYSIAEAAFNKGETAMTINGPWAWSNIDTSKVNYGVTVLPTFKGQPSKPFVGVLSAGINAASPNKELAKEFLENYLLTDEGLEAVNKDKPLGAVALKSYEEELAKDPRIAATMENAQKGEIMPNIPQMSAFWYAVRTAVINAASGRQTVDEALKDAQTNSSSNNNNNNNNNNL…
Name	Previous name
Mi1Cas12f2	Cas14b4
Un1Cas12f1	Cas14a1
Un2Cas12f1	Cas14a3
Mi2Cas12f2	Cas14b17
AuCas12f2	Cas14b18
PtCas12f1	C2c10
AsCas12f1	C2c10
RuCas12f1	C2c10
SpCas12f1	C2c10
CnCas12f1	C2c10
